# Supplementary material for: Dark matter in archaeal genomes: a rich source of novel mobile elements, defense systems and secretory complexes
Source: Extremophiles. 2014 Aug 12;18(5):877–93. doi: 10.1007/s00792-014-0672-7 (PMC4158269; doi:10.1007/s00792-014-0672-7)
Supplement: Supplementary file 2 — Supplementary material 2 (XLSX 18 kb) [file 792_2014_672_MOESM2_ESM.xlsx]

## Sheet: key_proteins
GI	asscoiated with element	refseq FTP genome name	Genome partition	arCOG	arCOG annotation
284162951	integrated_element	Archaeoglobus_profundus_DSM_5631_uid43493	NC_013741	arCOG06786	Rolling circle replication protein Rep
147919048	integrated_element	Methanocella_arvoryzae_MRE50_uid61623	NC_009464	arCOG06786	Rolling circle replication protein Rep
282164069	integrated_element	Methanocella_paludicola_SANAE_uid42887	NC_013665	arCOG06786	Rolling circle replication protein Rep
297618537	integrated_element	Methanococcus_voltae_A3_uid49529	NC_014222	arCOG06786	Rolling circle replication protein Rep
297618597	integrated_element	Methanococcus_voltae_A3_uid49529	NC_014222	arCOG06786	Rolling circle replication protein Rep
20091430	integrated_element	Methanosarcina_acetivorans_C2A_uid57879	NC_003552	arCOG06786	Rolling circle replication protein Rep
73669729	integrated_element	Methanosarcina_barkeri_Fusaro_uid57715	NC_007355	arCOG06786	Rolling circle replication protein Rep
227830843	integrated_element	Sulfolobus_islandicus_L_S_2_15_uid58871	NC_012589	arCOG06786	Rolling circle replication protein Rep
385775955	integrated_element	Sulfolobus_islandicus_REY15A_uid162071	NC_017276	arCOG06786	Rolling circle replication protein Rep
15922837	integrated_element	Sulfolobus_tokodaii_7_uid57807	NC_003106	arCOG06786	Rolling circle replication protein Rep
292653791	integrated_element	Haloferax_volcanii_DS2_uid46845	NC_013966	arCOG06786	Rolling circle replication protein Rep
292655587	integrated_element	Haloferax_volcanii_DS2_uid46845	NC_013967	arCOG06786	Rolling circle replication protein Rep
257051329	integrated_element	Halorhabdus_utahensis_DSM_12940_uid59189	NC_013158	arCOG06786	Rolling circle replication protein Rep
20089315	integrated_element	Methanosarcina_acetivorans_C2A_uid57879	NC_003552	arCOG06786	Rolling circle replication protein Rep
257076869	integrated_element	Ferroplasma-acidarmanus-fer1	NC_021592	arCOG07960	Fuselloviral AAA ATPase
313127629	integrated_element	Halogeometricum_borinquense_DSM_11551_uid54919	NC_014729	arCOG07960	Fuselloviral AAA ATPase
134045298	integrated_element	Methanococcus_maripaludis_C5_uid58741	NC_009135	arCOG07960	Fuselloviral AAA ATPase
134045958	integrated_element	Methanococcus_maripaludis_C5_uid58741	NC_009135	arCOG07960	Fuselloviral AAA ATPase
134046301	integrated_element	Methanococcus_maripaludis_C5_uid58741	NC_009135	arCOG07960	Fuselloviral AAA ATPase
159904934	integrated_element	Methanococcus_maripaludis_C6_uid58947	NC_009975	arCOG07960	Fuselloviral AAA ATPase
150402822	integrated_element	Methanococcus_maripaludis_C7_uid58847	NC_009637	arCOG07960	Fuselloviral AAA ATPase
340623782	integrated_element	Methanococcus_maripaludis_X1_uid70729	NC_015847	arCOG07960	Fuselloviral AAA ATPase
297618836	integrated_element	Methanococcus_voltae_A3_uid49529	NC_014222	arCOG07960	Fuselloviral AAA ATPase
21228869	integrated_element	Methanosarcina_mazei_Go1_uid57893	NC_003901	arCOG07960	Fuselloviral AAA ATPase
385802379	integrated_element	Haloquadratum_walsbyi_C23_uid162019	NC_017458	arCOG07960	Fuselloviral AAA ATPase
14600933	integrated_element	Aeropyrum_pernix_K1_uid57757	NC_000854	arCOG07960	Fuselloviral AAA ATPase
118431219	Virus_Fuselloviridae	Aeropyrum_pernix_K1_uid57757	NC_000854	arCOG07960	Fuselloviral AAA ATPase
284162769	integrated_element	Archaeoglobus_profundus_DSM_5631_uid43493	NC_013741	arCOG07960	Fuselloviral AAA ATPase
284162882	integrated_element	Archaeoglobus_profundus_DSM_5631_uid43493	NC_013741	arCOG07960	Fuselloviral AAA ATPase
327399940	integrated_element	Archaeoglobus_veneficus_SNP6_uid65269	NC_015320	arCOG07960	Fuselloviral AAA ATPase
389846760	integrated_element	Haloferax_mediterranei_ATCC_33500_uid167315	NC_017941	arCOG07960	Fuselloviral AAA ATPase
336121356	integrated_element	Methanothermococcus_okinawensis_IH1_uid51535	NC_015636	arCOG07960	Fuselloviral AAA ATPase
284997747	Virus_Fuselloviridae	Sulfolobus_islandicus_L_D_8_5_uid43679	NC_013769	arCOG07960	Fuselloviral AAA ATPase
227829159	Virus_Fuselloviridae	Sulfolobus_islandicus_L_S_2_15_uid58871	NC_012589	arCOG07960	Fuselloviral AAA ATPase
227828077	Virus_Fuselloviridae	Sulfolobus_islandicus_M_14_25_uid58849	NC_012588	arCOG07960	Fuselloviral AAA ATPase
229579532	Virus_Fuselloviridae	Sulfolobus_islandicus_Y_G_57_14_uid58923	NC_012622	arCOG07960	Fuselloviral AAA ATPase
20090417	integrated_element	Methanosarcina_acetivorans_C2A_uid57879	NC_003552	arCOG07960	Fuselloviral AAA ATPase
284162607	Virus_Caudovirales	Archaeoglobus_profundus_DSM_5631_uid43493	NC_013741	arCOG09550	Terminase large subunit
300710466	Virus_Caudovirales	Halalkalicoccus_jeotgali_B3_uid50305	NC_014297	arCOG09550	Terminase large subunit
333987848	Virus_Caudovirales	Methanobacterium_SWAN_1_uid67359	NC_015574	arCOG09550	Terminase large subunit
288559543	Virus_Caudovirales	Methanobrevibacter_ruminantium_M1_uid45857	NC_013790	arCOG09550	Terminase large subunit
148643731	Virus_Caudovirales	Methanobrevibacter_smithii_ATCC_35061_uid58827	NC_009515	arCOG09550	Terminase large subunit
256811476	Virus_Caudovirales	Methanocaldococcus_fervens_AG86_uid59347	NC_013156	arCOG09550	Terminase large subunit
15668504	Virus_Caudovirales	Methanocaldococcus_jannaschii_DSM_2661_uid57713	NC_000909	arCOG09550	Terminase large subunit
261402679	Virus_Caudovirales	Methanocaldococcus_vulcanius_M7_uid41131	NC_013407	arCOG09550	Terminase large subunit
159904490	Virus_Caudovirales	Methanococcus_maripaludis_C6_uid58947	NC_009975	arCOG09550	Terminase large subunit
410669776	Virus_Caudovirales	Methanolobus_psychrophilus_R15_uid177925	NC_018876	arCOG09550	Terminase large subunit
20092622	Virus_Caudovirales	Methanosarcina_acetivorans_C2A_uid57879	NC_003552	arCOG09550	Terminase large subunit
336121318	Virus_Caudovirales	Methanothermococcus_okinawensis_IH1_uid51535	NC_015636	arCOG09550	Terminase large subunit
289581321	Virus_Caudovirales	Natrialba_magadii_ATCC_43099_uid46245	NC_013922	arCOG09550	Terminase large subunit
429191801	Virus_Caudovirales	Natronobacterium_gregoryi_SP2_uid74439	NC_019792	arCOG09550	Terminase large subunit
429193319	Virus_Caudovirales	Natronobacterium_gregoryi_SP2_uid74439	NC_019792	arCOG09550	Terminase large subunit
343484833	Virus_Caudovirales	Candidatus-Caldiarchaeum-subterraneum	NC_022786	arCOG09550	Terminase large subunit
407461658	Virus_Caudovirales	Candidatus_Nitrosopumilus_koreensis_AR1_uid176129	NC_018655	arCOG09550	Terminase large subunit
222479188	Virus_Caudovirales	Halorubrum_lacusprofundi_ATCC_49239_uid58807	NC_012029	arCOG09550	Terminase large subunit
284164527	Virus_Caudovirales	Haloterrigena_turkmenica_DSM_5511_uid43501	NC_013743	arCOG09550	Terminase large subunit
297618941	Virus_Caudovirales	Methanococcus_voltae_A3_uid49529	NC_014222	arCOG09550	Terminase large subunit
435851385	Virus_Caudovirales	Methanomethylovorans_hollandica_DSM_15978_uid184864	NC_019977	arCOG09550	Terminase large subunit
330507947	Virus_Caudovirales	Methanosaeta_concilii_GP6_uid66207	NC_015416	arCOG09550	Terminase large subunit
408404568	plasmid	Candidatus_Nitrososphaera_gargensis_Ga9_2_uid176707	NC_018719	arCOG01446	Plasmid associated transcriptional regulator, contains CARF and HTH domain
110669172	plasmid	Haloquadratum_walsbyi_DSM_16790_uid58673	NC_008212	arCOG04816	TraG/TraD/VirD4 family enzyme, ATPase
222475879	plasmid	Halorubrum_lacusprofundi_ATCC_49239_uid58807	NC_012028	arCOG04816	TraG/TraD/VirD4 family enzyme, ATPase
292656405	plasmid	Haloferax_volcanii_DS2_uid46845	NC_013967	arCOG04816	TraG/TraD/VirD4 family enzyme, ATPase
347522881	plasmid	Pyrolobus_fumarii_1A_uid73415	NC_015931	arCOG04816	TraG/TraD/VirD4 family enzyme, ATPase
433639752	plasmid	Halovivax_ruber_XH_70_uid184819	NC_019964	arCOG04816	TraG/TraD/VirD4 family enzyme, ATPase
15920509	plasmid	Sulfolobus_tokodaii_7_uid57807	NC_003106	arCOG06914	Phage or plasmid associated DNA primase
15921192	plasmid	Sulfolobus_tokodaii_7_uid57807	NC_003106	arCOG06914	Phage or plasmid associated DNA primase
21226253	plasmid	Methanosarcina_mazei_Go1_uid57893	NC_003901	arCOG06914	Phage or plasmid associated DNA primase
88602291	plasmid	Methanospirillum_hungatei_JF_1_uid58181	NC_007796	arCOG06914	Phage or plasmid associated DNA primase
147919628	plasmid	Methanocella_arvoryzae_MRE50_uid61623	NC_009464	arCOG06914	Phage or plasmid associated DNA primase
218884436	plasmid	Desulfurococcus_kamchatkensis_1221n_uid59133	NC_011766	arCOG06914	Phage or plasmid associated DNA primase
219853114	plasmid	Methanosphaerula_palustris_E1_9c_uid59193	NC_011832	arCOG06914	Phage or plasmid associated DNA primase
282164445	plasmid	Methanocella_paludicola_SANAE_uid42887	NC_013665	arCOG06914	Phage or plasmid associated DNA primase
336476680	plasmid	Methanosalsum_zhilinae_DSM_4017_uid68249	NC_015676	arCOG06914	Phage or plasmid associated DNA primase
389848420	plasmid	Haloferax_mediterranei_ATCC_33500_uid167315	NC_017941	arCOG06914	Phage or plasmid associated DNA primase
15897095	plasmid	Sulfolobus_solfataricus_P2_uid57721	NC_002754	arCOG06914	Phage or plasmid associated DNA primase
13541530	plasmid	Thermoplasma_volcanium_GSS1_uid57751	NC_002689	arCOG06915	Primase-polymerase (primpol) domain
48477428	plasmid	Picrophilus_torridus_DSM_9790_uid58041	NC_005877	arCOG06915	Primase-polymerase (primpol) domain
70606445	plasmid	Sulfolobus_acidocaldarius_DSM_639_uid58379	NC_007181	arCOG06915	Primase-polymerase (primpol) domain
88604075	plasmid	Methanospirillum_hungatei_JF_1_uid58181	NC_007796	arCOG06915	Primase-polymerase (primpol) domain
146304947	plasmid	Metallosphaera_sedula_DSM_5348_uid58717	NC_009440	arCOG07309	Plasmid regulatory DNA-binding protein
227826881	plasmid	Sulfolobus_islandicus_M_14_25_uid58849	NC_012588	arCOG07309	Plasmid regulatory DNA-binding protein
227830319	plasmid	Sulfolobus_islandicus_L_S_2_15_uid58871	NC_012589	arCOG07809	Viral primase fused to AAA DnaA like ATPAse and Zn finger domain
227830715	plasmid	Sulfolobus_islandicus_L_S_2_15_uid58871	NC_012589	arCOG07809	Viral primase fused to AAA DnaA like ATPAse and Zn finger domain
307352636	plasmid	Methanoplanus_petrolearius_DSM_11571_uid52695	NC_014507	arCOG07809	Viral primase fused to AAA DnaA like ATPAse and Zn finger domain
325958886	plasmid	Methanobacterium_AL_21_uid63623	NC_015216	arCOG07809	Viral primase fused to AAA DnaA like ATPAse and Zn finger domain
408405511	plasmid	Candidatus_Nitrososphaera_gargensis_Ga9_2_uid176707	NC_018719	arCOG07809	Viral primase fused to AAA DnaA like ATPAse and Zn finger domain
432331841	plasmid	Methanoregula_formicicum_SMSP_uid184406	NC_019943	arCOG07809	Viral primase fused to AAA DnaA like ATPAse and Zn finger domain
332797235	plasmid	Acidianus_hospitalis_W1_uid66875	NC_015518	arCOG07935	Chromosome partitioning protein ParB
146302920	plasmid	Metallosphaera_sedula_DSM_5348_uid58717	NC_009440	arCOG07935	Chromosome partitioning protein ParB
229579425	plasmid	Sulfolobus_islandicus_Y_G_57_14_uid58923	NC_012622	arCOG07935	Chromosome partitioning protein ParB
284997807	plasmid	Sulfolobus_islandicus_L_D_8_5_uid43679	NC_013769	arCOG07935	Chromosome partitioning protein ParB
284998411	plasmid	Sulfolobus_islandicus_L_D_8_5_uid43679	NC_013769	arCOG07935	Chromosome partitioning protein ParB
384434005	plasmid	Sulfolobus_solfataricus_98_2_uid167998	NC_017274	arCOG07935	Chromosome partitioning protein ParB
227826880	plasmid	Sulfolobus_islandicus_M_14_25_uid58849	0	arCOG09873	RepA plasmid replication protein
229579405	plasmid	Sulfolobus_islandicus_Y_G_57_14_uid58923	0	arCOG09873	RepA plasmid replication protein
238619213	plasmid	Sulfolobus_islandicus_M_16_4_uid58841	0	arCOG09873	RepA plasmid replication protein
238619358	plasmid	Sulfolobus_islandicus_M_16_4_uid58841	NC_012726	arCOG09873	RepA plasmid replication protein
238620051	plasmid	Sulfolobus_islandicus_M_16_4_uid58841	0	arCOG09873	RepA plasmid replication protein
57641288	Virus_Turriviridae	Thermococcus_kodakarensis_KOD1_uid58225	NC_006624	arCOG10335	Major capsid protein, double jelly roll fold protein
307354449	Virus_Turriviridae	Methanoplanus_petrolearius_DSM_11571_uid52695	NC_014507	arCOG10335	Major capsid protein, double jelly roll fold protein
327400568	Virus_Turriviridae	Archaeoglobus_veneficus_SNP6_uid65269	NC_015320	arCOG10335	Major capsid protein, double jelly roll fold protein
379005782	Virus_Turriviridae	Pyrobaculum_oguniense_TE7_uid84411	NC_016886	arCOG10335	Major capsid protein, double jelly roll fold protein
408402951	Virus_Turriviridae	Candidatus_Nitrososphaera_gargensis_Ga9_2_uid176707	NC_018719	arCOG10335	Major capsid protein, double jelly roll fold protein
408402980	Virus_Turriviridae	Candidatus_Nitrososphaera_gargensis_Ga9_2_uid176707	NC_018719	arCOG10335	Major capsid protein, double jelly roll fold protein

## Sheet: literature data
Coordinates	refseq FTP genome name	Genome partition	Reference as Pubmed ID	asscoiated with element
665263..732980	Sulfolobus_solfataricus_P2_uid57721	NC_002754	PMID: 12234006	plasmid
62831..86263	Thermococcus_kodakarensis_KOD1_uid58225	NC_006624	PMID: 15710748	plasmid
320075..347187	Thermococcus_kodakarensis_KOD1_uid58225	NC_006624	PMID: 15710748	plasmid
499290..526869	Thermococcus_kodakarensis_KOD1_uid58225	NC_006624	PMID: 15710748	plasmid
1386491..1392569	Sulfolobus_acidocaldarius_DSM_639_uid58379	NC_007181	PMID: 15995215	integrated_element
1562748..1599608	Natronomonas_pharaonis_DSM_2160_uid58435	NC_007426	PMID: 16169924	plasmid
491506..517469	Methanococcus_voltae_A3_uid49529	NC_014222	PMID: 18308362	Virus_Turriviridae
2576483..2590884	Natronomonas_pharaonis_DSM_2160_uid58435	NC_007426	PMID: 19298373	Virus_Pleolipoviridae
1132606..1149715	Natronomonas_pharaonis_DSM_2160_uid58435	NC_007426	PMID: 19298373	Virus_Pleolipoviridae
2121130..2146620	Haloarcula_marismortui_ATCC_43049_uid57719	NC_006396	PMID: 19298373	Virus_Pleolipoviridae
621668..642464	Thermococcus_gammatolerans_EJ3_uid59389	NC_012804	PMID: 19558674	integrated_element
1520300..1540680	Thermococcus_gammatolerans_EJ3_uid59389	NC_012804	PMID: 19558674	integrated_element
514622..533879	Haloarcula_marismortui_ATCC_43049_uid57719	NC_006396	PMID: 19587059	Virus_Sphaerolipoviridae
424134..463424	Halomicrobium_mukohataei_DSM_12286_uid59107	NC_013202	PMID: 20400546	Virus_Sphaerolipoviridae
1628139..1647559	Halomicrobium_mukohataei_DSM_12286_uid59107	NC_013202	PMID: 20400546	Virus_Sphaerolipoviridae
1294081..1309329	Methanococcus_aeolicus_Nankai_3_uid58823	NC_009635	PMID: 20581330	integrated_element
1436513..1469347	Methanococcus_maripaludis_C7_uid58847	NC_009637	PMID: 20581330	integrated_element
1844738..1901130	Natronomonas_pharaonis_DSM_2160_uid58435	NC_007426	PMID: 20581330	integrated_element
1077047..1130404	Methanococcus_maripaludis_C5_uid58741	NC_009135	PMID: 20581330	integrated_element
358..48565	Methanococcus_maripaludis_C6_uid58947	NC_009975	PMID: 20581330	integrated_element
88630..111516	Methanococcus_maripaludis_C6_uid58947	NC_009975	PMID: 20581330	integrated_element
382363..397791	Methanococcus_maripaludis_C6_uid58947	NC_009975	PMID: 20581330	integrated_element
397724..415201	Methanococcus_maripaludis_C6_uid58947	NC_009975	PMID: 20581330	integrated_element
66209..91709	Methanococcus_maripaludis_C7_uid58847	NC_009637	PMID: 20581330	integrated_element
454086..475180	Methanococcus_maripaludis_S2_uid58035	NC_005791	PMID: 20581330	integrated_element
735195..773477	Methanococcus_maripaludis_S2_uid58035	NC_005791	PMID: 20581330	integrated_element
303509..330638	Methanococcus_vannielii_SB	NC_009634	PMID: 20581330	integrated_element
1649713..1664272	Methanococcus_vannielii_SB	NC_009634	PMID: 20581330	integrated_element
2710806..2730301	Haloarcula hispanica ATCC 33960 chr1	NC_015948	PMID: 22396526	Virus_Pleolipoviridae
631725..647638	Halopiger_xanaduensis_SH_6_uid68105	NC_015666	PMID: 22396526	Virus_Pleolipoviridae
231452..252038	Haloferax_volcanii_DS2_uid46845	NC_013967	PMID: 22396526	Virus_Pleolipoviridae
1719058..1744193	Methanococcus_maripaludis_C6_uid58947	NC_009975	PMID: 20581330	integrated_element
1..366	Methanococcus_maripaludis_C6_uid58947	NC_009975	PMID: 20581330	integrated_element
1734750..1772694	Methanococcus_maripaludis_C7_uid58847	NC_009637	PMID: 20581330	integrated_element
1..66264	Methanococcus_maripaludis_C7_uid58847	NC_009637	PMID: 20581330	integrated_element
1061525..1083228	Pyrococcus_horikoshii_OT3_uid57753	NC_000961	Makino et al. Proc. Japan Acad. Ser. B 75 (1999) 166–171	integrated_element
1615364..1619467	Pyrococcus_horikoshii_OT3_uid57753	NC_000961	Makino et al. Proc. Japan Acad. Ser. B 75 (1999) 166–171	integrated_element
